# Supplementary material for: miR-140-5p Attenuates Hypoxia-Induced Breast Cancer Progression by Targeting Nrf2/HO-1 Axis in a Keap1-Independent Mechanism
Source: Cells. 2021 Dec 22;11(1):12. doi: 10.3390/cells11010012 (PMC8750786; doi:10.3390/cells11010012)
Supplement: Supplementary file 1 [file cells-11-00012-s001.zip]

Archive with 1 entries (1 files):
- cells-1418549-supplementary.pdf
